# Supplementary material for: Enhancement of Inhibition of the Pseudomonas sp. Biofilm Formation on Bacterial Cellulose-Based Wound Dressing by the Combined Action of Alginate Lyase and Gentamicin
Source: Int J Mol Sci. 2023 Mar 1;24(5):4740. doi: 10.3390/ijms24054740 (PMC10002595; doi:10.3390/ijms24054740)
Supplement: Supplementary file 1 [file ijms-24-04740-s001.zip]

Archive with 1 entries (1 files):
- ijms-2233018-supplementary.pdf
